# Supplementary material for: GV1001, an hTERT-Derived Peptide, Prevents Cisplatin-Induced Nephrotoxicity by Preserving Mitochondrial Function
Source: Cells. 2025 Nov 19;14(22):1818. doi: 10.3390/cells14221818 (PMC12651939; doi:10.3390/cells14221818)
Supplement: Supplementary file 1 [file cells-14-01818-s001.zip]

Archive with 1 entries (1 files):
- cells-3899928-supplementary.pdf
